# Supplementary material for: Silicon Supply to Barley Reduces Leaf Diseases Intensity and Increases Flexibility of Fungicide Interventions
Source: Plants (Basel). 2026 May 28;15(11):1654. doi: 10.3390/plants15111654 (PMC13258808; doi:10.3390/plants15111654)
Supplement: Supplementary file 1 [file plants-15-01654-s001.zip]

Archive with 1 entries (1 files):
- plants-4291272-supplementary.pdf
